# Supplementary material for: Improving the Immunogenicity of Native-like HIV-1 Envelope Trimers by Hyperstabilization
Source: Cell Rep. 2017 Aug 23;20(8):1805–17. doi: 10.1016/j.celrep.2017.07.077 (PMC5590011; doi:10.1016/j.celrep.2017.07.077)
Supplement: Data S1. Supportive Data for HDX and ELISA Experiments, Related to Figure 1 and Table 2 — (A) Individual exchange plots for peptides derived from trimers. The percentage exchange at each time point is shown. The error bars show SDs derived from duplicate measurements. (B–E) Antigenicity of BG505, AMC008, B41, and ZM197M trimers was determined by ELISA. Binding curves, representative of two or three experiments, are shown. [file mmc3.xlsx]

## Sheet: A
Table S4. Midpoint neutralization titers of sera from rabbits immunized with stabilized SOSIP trimers.
		virus	MLV		MN.3	SF162.LS		MW965.26	AMC008		ZM109F	BG505		ZM197M		92RW020	92UG	Ce703010217_B6	REJO	SHIVP3	TRO.11	WITO	X1632-S2-B10	25710-2.43	Ce1176_A3	TV1.21.LucR.T2A.ecto	ZM233	246-F3_C10_2	BJOX002000.03.2	CNE55	CH119.10
		Tier	control -		1A	1A		1A	1B		1B	2		1B		2	2	2	2	2	2	2	2	2	2	2	2	2	2	2	2
		Clade			B	B		C	B		C	A		C		A	A	A	B	B	B	B	B	C	C	C	C	AC	CRF07_BC	CRF01_AE	CRF07_BC
Study	Immunogen	Institute	AMC	DUMC	DUMC	AMC	DUMC	DUMC	AMC	DUMC	AMC	AMC	DUMC	AMC	DUMC	AMC	AMC	DUMC	AMC	AMC	DUMC	AMC	DUMC	DUMC	DUMC	DUMC	AMC	DUMC	DUMC	DUMC	DUMC
C0124-15		5796	<20	<20	2648	545.1		5366				<20	<20
		5797	<20	<20	610	2867		6380				<20	<20
	BG505 gp120	5798	<20	<20	1268	1127		6478				91.71	<20
		5799	<20	<20	453	576.1		3482				<20	<20
		5800	<20	<20	2221	2139		4773				<20	<20
		5801	<20	<20	1831	216.7		5260				2359	696
		5802	21	<20	1134	1116		1792				811	3123
	BG505 SOSIP.664	5803	<20	<20	840	306.3		3484				7245	3768
		5804	<20	<20	2127	630.5		3051				6131	527
		5805	<20	<20	710	2189		1158				2811	2241
		5806	<20	<20	1311	2134		1297				2351	1895
		5807	<20	<20	176	61.84		1847				5983	6093
	BG505 SOSIP.v5.2	5808	<20	<20	2716	2189		3417				650.8	561
		5809	<20	<20	371	218.7		1026				<20	<20
		5810	<20	<20	257	290.5		710				7453	2617
C0022-15		1569	<20	<20	266	339.3	392	2427	29.15	<20	<20	115.8	27	<20		27.83	<20	<20	22	<20	<20	<20	<20	<20	<20	27	<20	<20	<20	<20	<20
		1570	<20	<20	141	137.1	286	1998	26.51	<20	<20	10013	2368	<20		20.1	<20	<20	<20	<20	<20	<20	<20	<20	<20	28	<20	<20	<20	<20	<20
	BG505 SOSIP.664	1571	<20	<20	475	252.8	276	2740	66.63	<20	<20	70.65	<20	<20		33.16	<20	<20	<20	26	<20	<20	<20	<20	<20	71	<20	<20	<20	<20	<20
		1572	<20	<20	36	49.78	580	778	55.47	<20	<20	10925	2274	<20		23.06	<20	<20	<20	<20	<20	<20	<20	<20	<20	30	<20	<20	<20	<20	<20
		1573	<20	<20	523	132.1	265	4166	<20	<20	<20	8110	3654	<20		<20	<20	<20	<20	<20	<20	<20	<20	<20	<20	75	<20	<20	<20	<20	<20
		1574	<20	<20	6130	292.2	391	3314	24	<20	<20	23931	11626	<20		68.98	36	<20	89	<20	<20	<20	<20	<20	<20	129	<20	<20	<20	<20	<20
		1575	21	<20	<20	<20	<20	45	<20	<20	21	4521	837	<20		<20	<20	<20	<20	26.44	<20	<20	<20	<20	<20	<20	<20	<20	<20	<20	<20
	BG505 SOSIP.v4.1	1576	<20	<20	80	60.37	<20	368	25	<20	<20	576.5	50	<20		<20	<20	<20	<20	23.09	<20	<20	<20	<20	<20	<20	<20	<20	<20	<20	<20
		1577	<20	<20	<20	24.46	<20	265	<20	<20	24	4352	2659	<20		21.08	<20	<20	<20	37.76	<20	<20	<20	<20	<20	<20	<20	<20	<20	<20	<20
		1578	<20	<20	396	129.9	277	2084	50	<20	26	4485	6270	<20		25.45	<20	<20	21	48.38	<20	43	<20	<20	<20	46	<20	<20	<20	<20	<20
		1584	<20	<20	135	193.8	82	2177	<20	<20	23	5588	2051	<20		26.95	<20	<20	<20	24	<20	44	<20	<20	<20	35	<20	<20	<20	<20	<20
		1585	21	<20	<20	<20	<20	867	<20	<20	21	143.5	30	<20		28.09	<20	<20	<20	<20	<20	<20	<20	<20	<20	<20	<20	<20	<20	<20	<20
	BG505 SOSIP.v5.1	1586	21	<20	84	78.26	<20	869	<20	<20	24	4937	971	<20		41.33	<20	<20	20	<20	<20	58	<20	<20	<20	27	<20	<20	<20	<20	<20
		1587	<20	<20	23	25.22	<20	673	<20	<20	<20	3347	727	<20		30.06	<20	<20	20	<20	<20	<20	<20	<20	<20	<20	<20	<20	<20	<20	<20
		1588	21	<20	1255	393.4	309	2491	36.63	<20	28	1303	1021	<20		33.41	31	<20	24	26	<20	<20	<20	<20	<20	55	<20	<20	<20	<20	<20
		1589	<20	<20	88	60	34	1607	<20	<20	28	878	222	<20		26.74	<20	<20	<20	22.12	<20	<20	<20	<20	<20	30	<20	<20	<20	<20	<20
		1590	<20	<20	29	63.88	<20	1560	20.86	<20	24	12542	5305	<20		30.12	<20	<20	27	24.84	<20	23	<20	<20	<20	22	<20	<20	<20	<20	<20
	BG505 SOSIP.v5.2	1591	<20	<20	181	235.9	34	913	45.66	<20	22	18127	10626	<20		26.53	<20	<20	<20	28	<20	60	<20	<20	<20	31	<20	<20	<20	<20	<20
		1592	<20	<20	199	139.7	51	789	22.82	<20	23	11935	6367	<20		28.35	21	<20	<20	24.92	<20	21	<20	<20	<20	28	<20	<20	<20	<20	<20
		1593	<20	<20	24	37	<20	847	24.82	<20	24	6729	8368	<20		21.86	32	<20	<20	22.97	<20	<20	<20	<20	<20	24	<20	<20	<20	<20	33
C0119-15		1819	<20	<20		<20		72	<20		<20	>4860		<20		<20	<20	<20	<20	<20	<20	<20	<20	<20	<20	<20	<20	<20	<20	<20	<20
		1820	<20	<20		720		<20	<20		<20	2554		<20		<20	<20	25	<20	<20	<20	<20	23	<20	21	<20	<20	<20	21	<20	26
	BG505 SOSIP.v5.2	1821	<20	<20		<4860		4011	<20		<20	50		<20		23	<20	<20	<20	<20	<20	<20	<20	<20	<20	30	<20	<20	<20	<20	<20
		1822	<20	<20		<20		289	<20		<20	<20		<20		<20	<20	<20	<20	<20	<20	<20	<20	<20	25	<20	<20	<20	<20	<20	<20
		1823	<20	<20		59.34		1464	<20		<20	494		<20		<20	<20	30	<20	<20	<20	<20	25	<20	<20	35	<20	28	26	24	36
		1824	<20	<20		601		6854	<20		<20	<20		<20		<20	<20	<20	<20	<20	<20	<20	<20	<20	<20	72	<20	<20	<20	<20	<20
		1825	<20	<20		49.77		1036	<20		76	480		<20		<20	<20	<20	<20	24.12	<20	<20	<20	<20	<20	30	<20	<20	<20	<20	<20
	BG505 SOSIP.v5.2	1826	<20	<20		118.3		5558	<20		46	3342		<20		<20	<20	<20	<20	<20	<20	<20	<20	<20	<20	30	<20	<20	<20	<20	22
	+211C-433C	1827	21	<20		130.3		3394	23.64		75	81		<20		89	22.23	<20	66.24	178.1	<20	40	<20	<20	<20	50	<20	<20	<20	<20	27
		1828	<20	<20		77		2832	<20		37	226		<20		<20	<20	<20	<20	<20	<20	<20	<20	<20	<20	<20	<20	<20	<20	<20	<20
		1829	<20	<20		207.3		3304	<20		36	>4860		<20		56	<20	26	<20	<20	<20	<20	25	29	24	42	<20	30	25	<20	27
		1830	<20	23		584.9		7245	29.58		80	>4860		<20		90	<20	29	42	101	<20	<20	31	31	26	97	<20	32	29	21	29
	BG505 SOSIP.v6	1831	<20	<20		198.3		9707	29.91		160	3222		<20		77	<20	<20	21.73	40	<20	<20	<20	<20	<20	162	<20	<20	<20	<20	<20
		1832	<20	<20		>4860		29589	<20		65	>4860		<20		40	26	<20	47	45	<20	<20	<20	29	<20	468	<20	<20	<20	<20	<20
		1833	<20	<20		1842		2652	<20		47	1126		<20		25	<20	<20	33.29	73	<20	<20	<20	<20	<20	23	<20	<20	<20	<20	<20
C0045-15		1649	<20	<20	1266	1398		2606	26	<20	22.5	<20	<20	162	43	21	<20	<20	<20	26	<20	<20	<20	26	32	35	<20	37	<20	22	37
		1650	<20	<20	85	54.37		520	<20	<20	<20	<20	<20	<20	<20	<20	<20	<20	<20	21	<20	<20	<20	<20	<20	20	<20	<20	<20	<20	<20
	ZM197M SOSIP.664	1651	<20	<20	606	869.9		1389	<20	<20	<20	<20	<20	<20	<20	<20	<20	<20	<20	<20	<20	<20	<20	<20	21	35	<20	<20	<20	<20	<20
		1652	<20	<20	270	145		1689	<20	<20	<20	<20	<20	365.3	814	<20	<20	<20	<20	<20	<20	<20	<20	23	45	35	<20	24	<20	<20	27
		1653	<20	<20	310	1059		4298	23	<20	30.5	<20	<20	21.34	<20	<20	<20	<20	<20	20	<20	<20	<20	<20	<20	38	<20	<20	<20	<20	<20
		1654	<20	<20	176	91.02		2727	<20	<20	<20	<20	<20	<20	<20	<20	<20	<20	<20	<20	<20	<20	<20	<20	21	<20	<20	<20	<20	<20	<20
		1655	<20	<20	225	410.5		1936	24	<20	<20	127	37	>4860	2412	<20	<20	<20	<20	20	<20	<20	<20	<20	<20	21	<20	<20	<20	<20	<20
	ZM197M SOSIP.v4.2	1656	<20	<20	118	999.4		4267	<20	<20	20	<20	<20	27.59	36	<20	<20	<20	<20	23	<20	<20	<20	25	<20	69	<20	<20	<20	<20	<20
		1657	<20	<20	132	96.05		2258	<20	<20	<20	<20	<20	<20	<20	<20	<20	<20	<20	<20	<20	<20	<20	<20	<20	<20	<20	<20	<20	<20	<20
		1658	<20	<20	992	2256		3558	<20	<20	<20	>4860	2053	<20	58	<20	<20	<20	<20	<20	<20	<20	<20	<20	<20	32	<20	<20	<20	<20	<20
C0120-15		1874	<20	<20		445.1		2127	87.42		48.5	28.67		1010	320	62	40	<20	<20	50.89	<20	<20	<20	<20	<20	53	<20	27	21	<20	<20
		1875	<20	<20		571.5		5417	131		87	37		152.6	45	98	<20	<20	44.55	63.42	<20	<20	<20	<20	<20	60	<20	24	23	<20	<20
	ZM197M SOSIP.v5.2	1876	<20	<20		744.7		1596	22.75		34.6	29.74		63.69	63	53	21	<20	67.86	281.6	<20	<20	<20	24	<20	69	<20	33	20	<20	<20
		1877	<20	<20		151		722	<20		20	28		44.52	43	21	<20	27	<20	<20	<20	<20	25	<20	<20	37	<20	38	25	25	22
		1878	<20	<20		1091		2186	22.16		21.3	<20		114.3	51	<20	<20	27	<20	<20	<20	<20	25	<20	<20	68	<20	52	31	25	29
ID50
ID50>1000
1000>ID50>100
100>ID50>40
40>ID50>20
not done
Week 22 sera were tested against a panel of pseudoviruses from different subtypes and tiers. ID50 values at week 22 are shown. The TZM-bl cell assay was performed at the AMC and DUMC. The data on animals 1569-1573 (BG505 SOSIP.664) and 1574-1578 (BG505 SOSIP.v4.1) have been published elsewhere (De Taeye et al. 2015) but are included here for comparison. BG505 contained a PNGS site at position 332…

## Sheet: B
Table S4B. Midpoint neutralization titers of rabbit sera tested against the parental BG505.T332N (wild-type) and pseudoviruses in which specific PNGS were mutated. Related to Fig. 3.
Immunogen	Rabbit ID	BG505	Q130N	S241K	S241N	P291T	S241N + P291T
SOSIP.v5.2	1819	1552	642	322	460	342	282
	1820	478	329	213	388	181	147
	1823	245	183	180	212	149	104
SOSIP.v5.2 I201C-A433C	1825	102	<50	<50	<50	<50	<50
	1826	<50	<50	<50	<50	<50	<50
	1828	85	<50	<50	<50	<50	<50
SOSIP.v6	1829	931	757	<50	<50	<50	<50
	1830	741	612	60	58	<50	<50
	1831	1023	1255	988	646	831	433
	1832	1744	813	211	167	<50	56
	1833	554	827	293	634	348	454
Strong (ID50 >1000) and moderate (1000 > ID50 >100) neutralization are colored in red and orange, respectively. Weak neutralization (100 > ID50 > 50) is shown in yellow and no neutralization (ID50 < 50) in white.

## Sheet: C
	Table S4C. Midpoint neutralization titers of rabbit sera from pre bleeds and week 22 sera against autologous and heterologous pseudoviruses. Related to Fig. 3.
			pre bleed					Week 22 sera
			MLV	BG505	92RW020	SHIVP3	WITO	TV1.21.LucR.T2A.ecto			SHIVP3				92RW020
	Immunogen	Rabbit ID	ID50	ID50	ID50	ID50	ID50	ID50		CI (95%)	ID50			CI (95%)	ID50			CI (95%)
	SOSIP.v6	1829	<20	<20	<20	<20	<20	42	35	(32.90, 44.10)	<20	<20	<20		66	38	64	(38.32, 73.68)
		1830	<20	20	20	<20	<20	97	55	(42.39, 109.61)	112.4	84	107	(84.11, 117.89)	107	62	101	(62.36, 117.64)
		1831	<20	<20	<20	<20	21	162	66	(37.19, 190.81)	45.52	25	49	(25.2, 54.8)	78	53	100	(50.39, 103.61)
		1832	21	<20	<20	<20	<20	468	205	(78.22, 593.78)	42.7	40	52.3	(37.93, 52.07)	40	32	48	(30.95, 49.05)
		1833	<20	<20	<20	<20	<20	23	<20	(18.56, 24.44)	114.5	50	54.5	(32.07, 113.93)	25	20	30	(19.34, 30.66)
